# Supplementary material for: A hot-Jupiter progenitor on a super-eccentric retrograde orbit
Source: Nature. 2024 Jul 17;632(8023):50–4. doi: 10.1038/s41586-024-07688-3 (PMC11291287; doi:10.1038/s41586-024-07688-3)
Supplement: Supplementary file 2 — Source Data Fig. 1 [file 41586_2024_7688_MOESM2_ESM.csv]

BJD	rel_flux	rel_flux_err	rel_flux_err_scint
2460186.8203110	1.0001230	0.0008481	0.0026008
2460186.8217490	1.0001167	0.0008544	0.0025438
2460186.8221270	0.9978056	0.0008513	0.0025276
2460186.8225030	1.0037613	0.0008513	0.0025127
2460186.8228800	1.0028943	0.0008513	0.0024979
2460186.8232570	1.0036226	0.0008576	0.0024854
2460186.8236340	0.9970490	0.0008450	0.0024667
2460186.8240100	1.0011319	0.0008481	0.0024534
2460186.8243870	1.0069583	0.0008544	0.0024414
2460186.8247640	0.9983637	0.0008481	0.0024252
2460186.8251400	1.0006905	0.0008481	0.0024113
2460186.8255160	0.9984709	0.0008418	0.0023954
2460186.8258930	1.0053030	0.0008450	0.0023828
2460186.8262700	1.0057728	0.0008387	0.0023671
2460186.8266470	1.0071348	0.0008544	0.0023594
2460186.8270240	1.0019674	0.0008387	0.0023406
2460186.8274010	1.0057728	0.0008450	0.0023298
2460186.8277780	1.0082825	0.0008481	0.0023180
2460186.8281540	1.0052841	0.0008387	0.0023017
2460186.8285310	1.0043540	0.0008387	0.0022890
2460186.8289080	1.0022417	0.0008450	0.0022788
2460186.8292850	0.9935525	0.0008323	0.0022617
2460186.8296620	1.0041523	0.0008513	0.0022564
2460186.8300390	1.0037834	0.0008418	0.0022407
2460186.8304150	1.0055143	0.0008355	0.0022263
2460186.8307920	1.0017624	0.0008355	0.0022143
2460186.8311690	1.0033546	0.0008450	0.0022061
2460186.8315460	1.0013368	0.0008670	0.0022030
2460186.8319230	0.9961725	0.0008639	0.0021902
2460186.8323000	1.0032001	0.0008387	0.0021689
2460186.8326770	1.0053125	0.0008355	0.0021563
2460186.8330530	1.0043414	0.0008481	0.0021500
2460186.8334310	1.0060156	0.0008323	0.0021327
2460186.8338080	1.0086829	0.0008323	0.0021216
2460186.8341840	1.0084401	0.0008387	0.0021132
2460186.8345620	0.9992118	0.0008607	0.0021113
2460186.8349380	0.9984772	0.0008481	0.0020955
2460186.8353150	0.9983006	0.0008229	0.0020748
2460186.8356910	1.0039284	0.0008229	0.0020643
2460186.8360680	1.0004414	0.0008229	0.0020539
2460186.8364440	1.0065453	0.0008229	0.0020436
2460186.8368220	1.0035627	0.0008197	0.0020321
2460186.8371980	1.0007630	0.0008134	0.0020194
2460186.8375750	1.0039190	0.0008166	0.0020106
2460186.8379520	0.9997415	0.0008134	0.0019994
2460186.8383280	1.0028565	0.0008229	0.0019935
2460186.8387040	1.0010341	0.0008166	0.0019811
2460186.8390820	1.0027776	0.0008197	0.0019728
2460186.8394590	0.9974178	0.0008292	0.0019672
2460186.8398360	1.0026137	0.0008134	0.0019511
2460186.8402120	1.0038906	0.0008134	0.0019418
2460186.8405890	1.0007441	0.0008103	0.0019312
2460186.8409650	1.0069961	0.0008134	0.0019233
2460186.8413420	0.9976701	0.0008103	0.0019129
2460186.8417180	1.0028344	0.0008134	0.0019052
2460186.8420940	1.0080365	0.0008197	0.0018990
2460186.8424710	1.0016805	0.0008071	0.0018847
2460186.8428480	0.9978908	0.0008008	0.0018732
2460186.8432250	1.0065011	0.0008103	0.0018686
2460186.8436010	1.0039000	0.0008071	0.0018586
2460186.8439780	0.9984993	0.0008040	0.0018487
2460186.8443550	0.9970647	0.0008040	0.0018402
2460186.8447330	0.9994483	0.0008071	0.0018332
2460186.8451100	1.0023047	0.0008103	0.0018263
2460186.8454870	1.0054828	0.0008040	0.0018153
2460186.8458640	0.9989627	0.0008040	0.0018072
2460186.8462400	1.0047608	0.0008040	0.0017991
2460186.8466170	0.9962923	0.0007977	0.0017883
2460186.8469930	1.0067029	0.0008071	0.0017847
2460186.8473700	1.0020683	0.0008008	0.0017740
2460186.8477460	1.0041334	0.0008008	0.0017662
2460186.8481230	0.9988208	0.0007977	0.0017571
2460186.8485000	1.0056499	0.0008008	0.0017509
2460186.8488760	0.9960684	0.0007945	0.0017404
2460186.8492530	0.9996532	0.0007945	0.0017330
2460186.8496310	1.0033231	0.0008008	0.0017284
2460186.8500070	1.0014661	0.0007977	0.0017196
2460186.8503860	1.0006211	0.0008103	0.0017182
2460186.8507640	1.0049058	0.0007977	0.0017050
2460186.8511420	0.9976827	0.0007945	0.0016964
2460186.8515190	1.0012296	0.0007945	0.0016893
2460186.8518950	1.0035848	0.0007914	0.0016808
2460186.8522710	1.0023016	0.0007914	0.0016739
2460186.8526480	1.0057886	0.0007882	0.0016655
2460186.8530240	0.9996784	0.0007914	0.0016601
2460186.8534020	0.9994609	0.0007882	0.0016518
2460186.8537780	0.9965823	0.0007851	0.0016436
2460186.8541550	0.9920738	0.0007787	0.0016340
2460186.8545310	1.0034933	0.0007819	0.0016289
2460186.8549070	0.9993915	0.0007851	0.0016238
2460186.8552830	0.9980106	0.0007851	0.0016174
2460186.8556600	0.9986695	0.0007851	0.0016110
2460186.8560360	0.9937101	0.0007787	0.0016015
2460186.8564120	1.0007409	0.0007819	0.0015968
2460186.8567880	1.0024245	0.0007851	0.0015921
2460186.8571650	1.0084685	0.0007882	0.0015874
2460186.8575430	1.0021691	0.0007819	0.0015782
2460186.8579190	1.0054355	0.0007756	0.0015690
2460186.8582970	0.9969670	0.0007724	0.0015613
2460186.8586730	1.0034208	0.0007724	0.0015553
2460186.8590510	0.9986474	0.0007693	0.0015478
2460186.8594270	1.0006022	0.0007756	0.0015451
2460186.8598030	0.9965098	0.0007756	0.0015393
2460186.8601800	1.0002365	0.0007693	0.0015303
2460186.8605560	1.0035848	0.0007724	0.0015262
2460186.8609330	1.0016237	0.0007724	0.0015205
2460186.8613100	1.0022133	0.0007724	0.0015149
2460186.8616870	1.0031181	0.0007661	0.0015061
2460186.8620630	1.0020399	0.0007693	0.0015022
2460186.8624390	1.0041270	0.0007693	0.0014967
2460186.8628160	1.0027619	0.0007693	0.0014913
2460186.8631930	0.9965855	0.0007661	0.0014842
2460186.8635700	1.0040703	0.0007693	0.0014805
2460186.8639470	1.0061449	0.0007693	0.0014752
2460186.8643230	1.0050224	0.0007661	0.0014684
2460186.8646990	1.0027745	0.0007787	0.0014698
2460186.8650770	0.9995775	0.0007693	0.0014597
2460186.8654530	1.0009427	0.0007630	0.0014512
2460186.8658290	1.0032947	0.0007630	0.0014462
2460186.8662060	1.0002270	0.0007630	0.0014411
2460186.8665830	1.0026326	0.0007630	0.0014362
2460186.8669590	0.9979980	0.0007598	0.0014295
2460186.8673350	1.0002428	0.0007630	0.0014263
2460186.8677120	1.0014093	0.0007661	0.0014232
2460186.8680890	1.0018160	0.0007630	0.0014167
2460186.8684650	1.0043793	0.0007630	0.0014119
2460186.8688420	1.0005454	0.0007598	0.0014055
2460186.8692180	0.9969764	0.0007567	0.0013991
2460186.8695940	1.0020367	0.0007598	0.0013962
2460186.8699700	1.0030961	0.0007567	0.0013898
2460186.8703470	0.9961882	0.0007504	0.0013818
2460186.8707230	1.0007630	0.0007535	0.0013790
2460186.8711000	1.0013652	0.0007567	0.0013762
2460186.8714760	1.0017404	0.0007567	0.0013718
2460186.8718540	1.0001829	0.0007535	0.0013656
2460186.8722320	1.0016269	0.0007567	0.0013630
2460186.8726090	0.9969985	0.0007535	0.0013569
2460186.8729860	0.9990384	0.0007504	0.0013508
2460186.8733630	1.0008355	0.0007535	0.0013483
2460186.8737390	1.0008607	0.0007535	0.0013440
2460186.8741160	0.9977993	0.0007567	0.0013416
2460186.8744920	1.0004729	0.0007504	0.0013339
2460186.8748690	1.0021754	0.0007504	0.0013298
2460186.8752460	1.0019579	0.0007472	0.0013239
2460186.8756220	0.9985907	0.0007472	0.0013198
2460186.8759990	1.0017435	0.0007504	0.0013176
2460186.8763750	1.0021219	0.0007504	0.0013136
2460186.8767510	0.9989911	0.0007472	0.0013079
2460186.8771280	1.0002901	0.0007472	0.0013039
2460186.8775040	1.0041806	0.0007504	0.0013019
2460186.8778810	1.0029006	0.0007504	0.0012980
2460186.8782580	1.0021534	0.0007472	0.0012924
2460186.8786370	0.9986474	0.0007441	0.0012867
2460186.8790140	1.0013021	0.0007504	0.0012866
2460186.8793900	1.0023047	0.0007472	0.0012810
2460186.8797670	1.0023142	0.0007441	0.0012755
2460186.8801430	1.0001387	0.0007409	0.0012700
2460186.8805190	0.9984425	0.0007441	0.0012682
2460186.8808960	0.9999306	0.0007472	0.0012664
2460186.8812720	1.0003626	0.0007409	0.0012591
2460186.8816480	1.0041523	0.0007441	0.0012575
2460186.8820250	1.0038969	0.0007441	0.0012539
2460186.8824010	1.0001419	0.0007409	0.0012486
2460186.8827780	1.0033262	0.0007409	0.0012451
2460186.8831540	1.0049752	0.0007472	0.0012454
2460186.8835300	1.0006936	0.0007409	0.0012383
2460186.8839070	1.0006180	0.0007409	0.0012349
2460186.8842840	1.0006621	0.0007409	0.0012315
2460186.8846600	0.9985056	0.0007378	0.0012263
2460186.8850370	1.0025349	0.0007441	0.0012268
2460186.8854130	1.0031497	0.0007409	0.0012217
2460186.8857890	1.0028218	0.0007378	0.0012165
2460186.8861660	0.9984236	0.0007378	0.0012133
2460186.8865430	1.0008986	0.0007378	0.0012101
2460186.8869190	1.0040072	0.0007409	0.0012088
2460186.8872960	0.9999653	0.0007409	0.0012057
2460186.8876730	0.9996816	0.0007409	0.0012026
2460186.8880500	0.9974178	0.0007346	0.0011956
2460186.8884260	0.9980358	0.0007378	0.0011945
2460186.8888030	0.9992023	0.0007346	0.0011895
2460186.8891790	0.9982691	0.0007346	0.0011865
2460186.8895560	1.0021754	0.0007346	0.0011835
2460186.8899320	1.0048490	0.0007346	0.0011806
2460186.8903090	1.0030835	0.0007346	0.0011776
2460186.8906850	1.0011634	0.0007315	0.0011727
2460186.8910620	1.0003027	0.0007315	0.0011698
2460186.8914390	1.0016773	0.0007315	0.0011670
2460186.8918160	1.0004666	0.0007315	0.0011641
2460186.8921920	1.0027367	0.0007346	0.0011633
2460186.8925680	1.0027367	0.0007315	0.0011585
2460186.8929450	1.0022385	0.0007283	0.0011537
2460186.8933230	1.0010940	0.0007315	0.0011529
2460186.8936990	1.0016174	0.0007315	0.0011502
2460186.8940750	1.0020020	0.0007315	0.0011475
2460186.8944520	1.0014440	0.0007315	0.0011448
2460186.8948280	1.0019674	0.0007315	0.0011421
2460186.8952050	1.0023835	0.0007346	0.0011415
2460186.8955820	1.0008071	0.0007346	0.0011389
2460186.8959580	1.0002554	0.0007315	0.0011342
2460186.8963360	1.0002806	0.0007315	0.0011316
2460186.8967120	1.0013336	0.0007283	0.0011271
2460186.8970890	1.0026610	0.0007315	0.0011265
2460186.8974670	0.9990258	0.0007283	0.0011220
2460186.8978430	1.0006495	0.0007346	0.0011236
2460186.8982200	1.0000662	0.0007283	0.0011170
2460186.8985970	1.0009395	0.0007283	0.0011145
2460186.8989740	1.0002838	0.0007283	0.0011121
2460186.8993500	0.9977489	0.0007251	0.0011076
2460186.8997270	1.0035974	0.0007283	0.0011072
2460186.9001040	1.0027398	0.0007283	0.0011048
2460186.9004810	1.0005833	0.0007251	0.0011004
2460186.9008580	1.0006400	0.0007251	0.0010980
2460186.9012350	1.0001860	0.0007251	0.0010957
2460186.9016110	1.0003310	0.0007315	0.0010976
2460186.9019880	1.0012454	0.0007315	0.0010953
2460186.9023650	0.9986569	0.0007251	0.0010888
2460186.9027420	1.0023678	0.0007251	0.0010866
2460186.9031180	1.0009490	0.0007251	0.0010843
2460186.9034950	0.9992685	0.0007220	0.0010800
2460186.9038710	1.0025160	0.0007220	0.0010778
2460186.9042480	0.9974336	0.0007283	0.0010798
2460186.9046250	1.0039505	0.0007251	0.0010755
2460186.9050020	1.0018822	0.0007220	0.0010712
2460186.9053780	1.0011539	0.0007251	0.0010712
2460186.9057540	0.9988871	0.0007251	0.0010691
2460186.9061310	0.9996217	0.0007220	0.0010649
2460186.9068840	1.0001324	0.0007251	0.0010629
2460186.9072600	1.0025128	0.0007220	0.0010587
2460186.9076370	1.0021597	0.0007220	0.0010566
2460186.9080140	1.0017530	0.0007220	0.0010546
2460186.9083900	1.0003910	0.0007251	0.0010547
2460186.9087670	1.0022858	0.0007251	0.0010528
2460186.9091430	1.0008418	0.0007220	0.0010486
2460186.9095210	1.0001040	0.0007220	0.0010466
2460186.9098970	1.0002459	0.0007251	0.0010469
2460186.9102730	0.9990794	0.0007251	0.0010450
2460186.9106500	1.0002964	0.0007251	0.0010430
2460186.9110260	1.0021219	0.0007220	0.0010390
2460186.9114030	1.0014598	0.0007188	0.0010349
2460186.9117800	1.0029164	0.0007220	0.0010352
2460186.9121570	0.9986348	0.0007220	0.0010333
2460186.9125340	1.0007251	0.0007251	0.0010337
2460186.9129100	0.9992843	0.0007220	0.0010297
2460186.9132870	0.9988871	0.0007220	0.0010279
2460186.9136650	0.9998424	0.0007220	0.0010260
2460186.9140410	0.9989343	0.0007251	0.0010265
2460186.9144170	1.0005549	0.0007220	0.0010225
2460186.9147940	1.0023993	0.0007251	0.0010230
2460186.9151700	1.0006684	0.0007220	0.0010190
2460186.9155460	1.0014062	0.0007220	0.0010173
2460186.9159230	1.0000977	0.0007251	0.0010178
2460186.9162990	0.9998739	0.0007251	0.0010161
2460186.9166760	0.9997226	0.0007251	0.0010144
2460186.9170520	1.0021376	0.0007251	0.0010127
2460186.9174300	1.0003437	0.0007220	0.0010088
2460186.9178060	1.0048081	0.0007251	0.0010094
2460186.9181830	1.0050540	0.0007220	0.0010055
2460186.9185590	1.0024434	0.0007220	0.0010039
2460186.9189350	1.0006716	0.0007188	0.0010000
2460186.9193130	1.0030173	0.0007188	0.0009984
2460186.9196900	1.0014188	0.0007188	0.0009968
2460186.9200670	1.0004698	0.0007188	0.0009952
2460186.9204440	1.0008670	0.0007188	0.0009937
2460186.9208210	1.0014503	0.0007188	0.0009921
2460186.9211970	1.0030488	0.0007188	0.0009906
2460186.9215740	1.0022574	0.0007157	0.0009867
2460186.9219510	1.0008544	0.0007157	0.0009852
2460186.9223280	0.9990289	0.0007157	0.0009837
2460186.9227040	1.0007851	0.0007157	0.0009822
2460186.9230810	1.0017845	0.0007157	0.0009807
2460186.9234580	1.0012170	0.0007125	0.0009769
2460186.9238350	1.0007157	0.0007125	0.0009755
2460186.9242120	1.0004981	0.0007125	0.0009740
2460186.9245880	1.0021219	0.0007157	0.0009749
2460186.9249640	1.0033641	0.0007157	0.0009734
2460186.9253410	1.0045842	0.0007157	0.0009720
2460186.9257170	1.0024781	0.0007125	0.0009683
2460186.9260940	1.0022101	0.0007125	0.0009669
2460186.9264720	1.0013526	0.0007094	0.0009631
2460186.9268480	1.0007315	0.0007094	0.0009618
2460186.9272240	1.0000347	0.0007094	0.0009604
2460186.9276020	0.9999369	0.0007094	0.0009590
2460186.9279790	1.0004792	0.0007094	0.0009577
2460186.9283560	1.0009364	0.0007094	0.0009563
2460186.9287330	0.9999622	0.0007094	0.0009550
2460186.9291090	1.0013084	0.0007094	0.0009537
2460186.9294860	0.9965414	0.0007062	0.0009500
2460186.9298620	0.9980263	0.0007062	0.0009487
2460186.9302380	0.9980200	0.0007062	0.0009474
2460186.9306150	0.9923922	0.0007031	0.0009437
2460186.9309920	0.9982187	0.0007062	0.0009448
2460186.9313690	0.9983668	0.0007062	0.0009435
2460186.9317470	0.9969827	0.0007062	0.0009423
2460186.9321230	0.9966675	0.0007031	0.0009387
2460186.9325000	0.9965886	0.0007031	0.0009374
2460186.9328770	0.9965350	0.0007062	0.0009386
2460186.9332530	0.9962261	0.0007031	0.0009350
2460186.9336300	0.9957279	0.0007031	0.0009337
2460186.9340060	0.9975061	0.0007031	0.0009325
2460186.9343840	0.9954631	0.0007031	0.0009313
2460186.9347610	0.9958225	0.0007031	0.0009301
2460186.9351370	0.9946497	0.0006999	0.0009266
2460186.9355140	0.9954221	0.0007031	0.0009278
2460186.9358900	0.9959991	0.0007031	0.0009266
2460186.9362660	0.9964468	0.0007031	0.0009255
2460186.9366430	0.9945015	0.0006999	0.0009219
2460186.9370200	0.9956207	0.0007031	0.0009232
2460186.9373970	0.9947537	0.0007031	0.0009220
2460186.9377730	0.9933948	0.0007062	0.0009233
2460186.9381500	0.9957752	0.0007094	0.0009246
2460186.9385280	0.9929503	0.0007062	0.0009211
2460186.9389040	0.9949303	0.0007094	0.0009224
2460186.9392800	0.9934989	0.0007062	0.0009189
2460186.9396570	0.9950343	0.0007094	0.0009203
2460186.9400340	0.9935525	0.0007125	0.0009216
2460186.9404110	0.9929093	0.0007125	0.0009206
2460186.9411650	0.9946812	0.0007409	0.0009407
2460186.9415420	0.9957658	0.0007851	0.0009748
2460186.9441800	0.9983385	0.0008796	0.0010464
2460186.9445570	0.9921053	0.0011382	0.0012707
2460186.9449330	0.9931867	0.0014345	0.0015413
2460186.9524670	0.9978214	0.0008670	0.0010183
2460186.9528430	0.9921715	0.0006999	0.0008796
2460186.9532200	0.9940853	0.0007409	0.0009117
2460186.9535970	0.9908221	0.0006936	0.0008729
2460186.9539730	0.9928809	0.0007031	0.0008796
2460186.9543500	0.9927233	0.0006873	0.0008662
2460186.9547260	0.9948924	0.0006905	0.0008679
2460186.9551030	0.9939371	0.0006905	0.0008671
2460186.9554790	0.9930764	0.0006905	0.0008663
2460186.9558550	0.9924837	0.0006873	0.0008630
2460186.9562320	0.9946686	0.0006905	0.0008647
2460186.9566090	0.9941799	0.0006873	0.0008614
2460186.9569860	0.9927075	0.0006873	0.0008606
2460186.9573620	0.9931741	0.0006873	0.0008598
2460186.9577380	0.9938079	0.0006873	0.0008590
2460186.9581140	0.9957658	0.0006905	0.0008608
2460186.9584920	0.9950942	0.0006936	0.0008626
2460186.9588680	0.9918405	0.0007283	0.0008900
2460186.9592450	0.9924553	0.0006905	0.0008585
2460186.9596210	0.9906109	0.0006873	0.0008552
2460186.9599980	0.9922724	0.0006905	0.0008570
2460186.9603740	0.9918783	0.0006905	0.0008563
2460186.9611270	0.9933412	0.0007535	0.0009065
2460186.9615040	0.9942303	0.0006873	0.0008516
2460186.9618810	0.9927264	0.0006873	0.0008508
2460186.9622570	0.9929061	0.0006842	0.0008476
2460186.9626360	0.9927643	0.0006842	0.0008469
2460186.9630130	0.9943249	0.0006842	0.0008462
2460186.9633890	0.9922125	0.0006842	0.0008455
2460186.9637660	0.9921778	0.0006810	0.0008422
2460186.9641420	0.9915914	0.0006810	0.0008415
2460186.9645190	0.9917018	0.0006810	0.0008408
2460186.9648950	0.9936944	0.0006810	0.0008401
2460186.9652720	0.9925719	0.0006810	0.0008395
2460186.9656480	0.9923481	0.0006810	0.0008388
2460186.9660250	0.9924900	0.0006810	0.0008381
2460186.9664010	0.9922693	0.0006779	0.0008349
2460186.9667780	0.9926476	0.0006810	0.0008368
2460186.9671550	0.9931931	0.0006810	0.0008361
2460186.9675310	0.9914527	0.0006810	0.0008355
2460186.9679080	0.9919256	0.0006779	0.0008323
2460186.9682840	0.9936092	0.0006779	0.0008316
2460186.9686610	0.9925909	0.0006779	0.0008310
2460186.9690370	0.9930890	0.0006842	0.0008355
2460186.9694150	0.9925751	0.0006873	0.0008374
2460186.9697910	0.9924017	0.0006747	0.0008265
2460186.9701680	0.9909766	0.0006747	0.0008259
2460186.9705450	0.9931142	0.0006747	0.0008252
2460186.9709210	0.9921053	0.0006747	0.0008246
2460186.9712990	0.9936502	0.0006747	0.0008240
2460186.9716750	0.9923891	0.0006747	0.0008234
2460186.9720520	0.9931836	0.0006779	0.0008254
2460186.9724290	0.9935525	0.0006810	0.0008274
2460186.9728050	0.9940254	0.0006747	0.0008216
2460186.9731820	0.9923765	0.0006747	0.0008210
2460186.9735580	0.9922567	0.0006779	0.0008230
2460186.9739340	0.9939308	0.0007378	0.0008725
2460186.9743110	0.9931647	0.0006842	0.0008271
2460186.9746870	0.9946528	0.0006968	0.0008370
2460186.9750630	0.9902136	0.0007851	0.0009113
2460186.9754400	0.9924553	0.0006779	0.0008201
2460186.9758170	0.9920896	0.0006779	0.0008196
2460186.9761930	0.9951131	0.0006779	0.0008190
2460186.9765700	0.9927674	0.0006779	0.0008185
2460186.9769460	0.9907086	0.0006968	0.0008337
2460186.9773230	0.9923733	0.0006810	0.0008200
2460186.9777000	0.9922630	0.0006810	0.0008194
2460186.9780770	0.9929566	0.0006842	0.0008215
2460186.9784540	0.9924206	0.0006873	0.0008236
2460186.9788320	0.9926791	0.0006873	0.0008231
2460186.9792080	0.9928021	0.0006873	0.0008226
2460186.9795850	0.9918783	0.0006905	0.0008247
2460186.9799620	0.9972791	0.0007031	0.0008348
2460186.9803380	0.9938457	0.0006968	0.0008289
2460186.9807150	0.9935273	0.0007062	0.0008364
2460186.9814680	0.9961567	0.0007251	0.0008515
2460186.9818450	0.9927359	0.0007094	0.0008376
