# Supplementary material for: A hot-Jupiter progenitor on a super-eccentric retrograde orbit
Source: Nature. 2024 Jul 17;632(8023):50–4. doi: 10.1038/s41586-024-07688-3 (PMC11291287; doi:10.1038/s41586-024-07688-3)
Supplement: Supplementary file 3 — Source Data Fig. 2 [file 41586_2024_7688_MOESM3_ESM.csv]

Epoch (BJD)	RV (m s-1)	Uncertainty (m s-1)	Instrument
2459479.984851289	35.67482203786417	5.85760931849416	NEID
2459568.998273561	-55.29568444333978	5.211417452344309	NEID
2459610.913491836	-16.75586082375142	5.726895708022092	NEID
2459651.715894718	33.709025446386136	5.167907743108669	NEID
2459656.740099696	56.12811785515499	5.938285434128729	NEID
2459661.749207944	54.718492985476296	6.91062958988104	NEID
2459671.642165115	92.2771515345238	5.932022457857663	NEID
2459675.617020905	126.88632058239291	5.525556495890454	NEID
2459677.656969155	133.55573555939446	5.424019202013246	NEID
2459678.62614862	146.92838576335035	5.311176587014167	NEID
2459906.77518784	-51.02891337947561	8.215457928272249	NEID
2459907.860874917	-48.373346650901766	7.1514671827858285	NEID
2459923.888268555	-37.34637746657036	6.767585378942072	NEID
2459933.94065166	-19.15202056790224	6.197249072545946	NEID
2459940.963088816	-13.37244081627071	5.622267378598774	NEID
2459958.873248152	11.564025830064736	6.597120197603672	NEID
2459969.862947806	8.746600642657661	6.995968926322433	NEID
2459978.817601213	20.483371455072856	5.027868157653005	NEID
2459983.883948322	34.75603017124534	5.012350992478496	NEID
2460004.788119625	106.80106582758373	6.366744316078394	NEID
2460011.628034217	163.05493600901002	6.328476938722721	NEID
2460014.727017211	211.55321084831198	10.485455138000948	NEID
2460016.648039441	256.18545422403884	6.086148611837394	NEID
2460027.756519023	-131.11646641662804	5.565922086118283	NEID
2460037.712742974	-105.8463802084949	5.4249918702061874	NEID
2460186.933486102	342.6649555419292	6.252065810201195	NEID
2460186.948123646	336.8516322159255	7.119044285775641	NEID
2460186.962487077	309.7269503405598	6.606769255177323	NEID
2460186.976351415	319.0269891723476	7.214496041358187	NEID
2460187.939713841	-83.19913145568376	7.825087276188207	NEID
2460187.988906038	-96.1292175022225	5.157987889259368	NEID
2460194.941009744	-134.78156854348572	5.639114131826895	NEID
2460226.943560946	-59.35035923813339	5.160720297076405	NEID
2460245.889198107	-38.86650820283117	4.859210488647997	NEID
2460269.769127451	-22.811559563732686	11.867780354017857	NEID
2460289.72619155	11.43906115347616	5.028750731028789	NEID
2460307.843758221	34.66170407265187	5.709665311118039	NEID
2460327.673417004	73.36173368117817	5.315252398117489	NEID
2460337.714169709	128.11840902330738	10.005194934403034	NEID
2460352.646722264	426.94325000141714	17.62789106385443	NEID
2460352.662446884	458.3532103551021	11.661154361618337	NEID
2460352.680323652	412.11933850098455	10.1480337287768	NEID
2460352.694345314	385.33552024845346	8.218312925074848	NEID
2460352.707830507	341.485849906241	8.284381845142846	NEID
2460352.722552991	316.214786895745	8.900100235925645	NEID
2460352.749538078	297.34463171363615	5.717133129842134	NEID
2460352.764072211	315.30092148231813	7.1694420324605055	NEID
2460352.778481376	308.9272647588027	7.647221860157171	NEID
2460352.792566696	283.713551969963	7.538243527218452	NEID
2460352.806854209	254.60461552514167	7.102194443097888	NEID
2460352.820989294	238.04783753833226	7.521082276638288	NEID
2460352.83703382	231.63003333071927	7.4847062007773	NEID
2460352.851276433	193.49959943785373	8.854285465015034	NEID
2460352.88791226	178.02878387840275	8.663580469779705	NEID
2460356.761155172	-147.72480734669693	5.498052368483389	NEID
2460370.762626364	-113.54974542132805	5.440754630753038	NEID
2460009.700423247	131.69274233062075	14.017920890994322	HPF
2460012.7103425823	162.68476545354497	34.3264350419676	HPF
2460017.6835110136	305.519969957926	15.42133949261398	HPF
2460029.648711637	-117.24268891237153	11.779865083217826	HPF
2460033.633034619	-93.85095487208412	14.691401564767949	HPF
2460034.641758941	-141.9219861994231	15.263893501809074	HPF
2460011.49431019	154.80760116942218	2.72566175	HARPS-N
2460012.52307907	170.6718589794229	2.36812043	HARPS-N
2460013.46425067	184.46385116942218	5.39387608	HARPS-N
2460020.43672762	704.0185386694222	3.39861631	HARPS-N
2460022.4404909	-104.40138321057822	4.45563602	HARPS-N
