# Supplementary material for: A hot-Jupiter progenitor on a super-eccentric retrograde orbit
Source: Nature. 2024 Jul 17;632(8023):50–4. doi: 10.1038/s41586-024-07688-3 (PMC11291287; doi:10.1038/s41586-024-07688-3)
Supplement: Supplementary file 4 — Source Data Fig. 3 [file 41586_2024_7688_MOESM4_ESM.csv]

name	ecc	ecc_err1	ecc_err2	massj	massj_err1	massj_err2	sample	ref
CoRoT-10 b	0.524	-0.018	0.018	2.73	-0.14	0.14	TRUE	https://ui.adsabs.harvard.edu/abs/2017A&A...602A.107B/abstract
CoRoT-9 b	0.133	-0.037	0.042	0.84	-0.05	0.05	TRUE	https://ui.adsabs.harvard.edu/abs/2017A&A...603A..43B/abstract
HAT-P-15 b	0.19	-0.02	0.02	1.94	-0.3	0.3	TRUE	https://ui.adsabs.harvard.edu/abs/2017AJ....153..136S/abstract
HAT-P-17 b	0.3417	-0.0036	0.0036	0.537	-0.017	0.017	TRUE	https://ui.adsabs.harvard.edu/abs/2017A&A...602A.107B/abstract
HATS-17 b	0.029	-0.022	0.022	1.338	-0.065	0.065	TRUE	https://ui.adsabs.harvard.edu/abs/2016AJ....151...89B/abstract
HD 114082 b	0.395	-0.039	0.037	8.0	-1.0	1.0	TRUE	https://ui.adsabs.harvard.edu/abs/2022arXiv221108294Z/abstract
HD 1397 b	0.251	-0.019	0.020	0.415	-0.02	0.02	TRUE	https://ui.adsabs.harvard.edu/abs/2019A%26A...623A.100N/abstract
HD 17156 b	0.6703	-0.0013	0.0014	3.235	-0.032	0.032	TRUE	https://ui.adsabs.harvard.edu/abs/2017A&A...602A.107B/abstract
HD 80606 b	0.93226	-0.00064	0.00069	4.116	-0.1	0.097	TRUE	https://ui.adsabs.harvard.edu/abs/2017A%26A...602A.107B/abstract
K2-114 b	0.081	-0.03	0.031	2.01	-0.12	0.12	TRUE	https://ui.adsabs.harvard.edu/abs/2020AJ....160..209I/abstract
K2-232 b	0.255	-0.036	0.034	0.387	-0.042	0.044	TRUE	https://ui.adsabs.harvard.edu/abs/2018AJ....156..127Y/abstract
K2-287 b	0.478	-0.025	0.026	0.315	-0.027	0.027	TRUE	https://ui.adsabs.harvard.edu/abs/2019AJ....157..100J/abstract
KOI-1257 b	0.772	-0.045	0.045	1.45	-0.35	0.35	TRUE	https://ui.adsabs.harvard.edu/abs/2014A&A...571A..37S/abstract
KOI-142 c	0.05724	-0.00045	0.00045	0.674	-0.016	0.016	TRUE	https://ui.adsabs.harvard.edu/abs/2020AJ....159..242W/abstract
KOI-3680 b	0.496	-0.031	0.031	1.93	-0.21	0.19	TRUE	https://ui.adsabs.harvard.edu/abs/2019A&A...623A.104H/abstract
KOI-94 d	0.022	-0.022	0.038	0.334	-0.035	0.035	TRUE	https://ui.adsabs.harvard.edu/abs/2013ApJ...768...14W/abstract
Kepler-117 c	0.0323	-0.0033	0.0033	1.84	-0.18	0.18	TRUE	https://ui.adsabs.harvard.edu/abs/2015A&A...573A.124B/abstract
Kepler-1514 b	0.401	-0.014	0.013	5.28	-0.22	0.22	TRUE	https://ui.adsabs.harvard.edu/abs/2021AJ....161..103D/abstract
Kepler-16 b	0.0069	-0.0015	0.0010	0.333	-0.016	0.016	FALSE	https://ui.adsabs.harvard.edu/abs/2011Sci...333.1602D/abstract
Kepler-289 c	0.0046	-0.0046	0.0108	0.42	-0.05	0.05	TRUE	https://ui.adsabs.harvard.edu/abs/2014ApJ...795..167S/abstract
Kepler-30 c	0.0111	-0.001	0.001	2.01	-0.16	0.16	TRUE	https://ui.adsabs.harvard.edu/abs/2012Natur.487..449S/abstract
Kepler-419 b	0.833	-0.013	0.013	2.5	-0.3	0.3	TRUE	https://ui.adsabs.harvard.edu/abs/2014ApJ...791...89D/abstract
Kepler-432 b	0.5134	-0.0089	0.0098	5.41	-0.18	0.32	TRUE	https://ui.adsabs.harvard.edu/abs/2015ApJ...803...49Q/abstract
Kepler-434 b	0.131	-0.072	0.072	2.86	-0.35	0.35	TRUE	https://ui.adsabs.harvard.edu/abs/2015A&A...575A..71A/abstract
Kepler-46 b	0.0321	-0.0078	0.0069	0.885	-0.343	0.374	TRUE	https://ui.adsabs.harvard.edu/abs/2017AJ....153..198S/abstract
Kepler-87 b	0.036	-0.009	0.009	1.02	-0.028	0.028	TRUE	https://ui.adsabs.harvard.edu/abs/2014A%26A...561A.103O/abstract
NGTS-11 b	0.13	-0.09	0.10	0.344	-0.073	0.092	TRUE	https://ui.adsabs.harvard.edu/abs/2020ApJ...898L..11G/abstract
NGTS-20 b	0.432	-0.023	0.023	2.98	-0.15	0.16	TRUE	https://ui.adsabs.harvard.edu/abs/2022A%26A...666A..46U/abstract
TIC 172900988 b	0.0271	-0.0011	0.0011	2.964	-0.018	0.018	FALSE	https://ui.adsabs.harvard.edu/abs/2021AJ....162..234K/abstract
TIC 237913194 b	0.575	-0.011	0.011	1.942	-0.091	0.092	TRUE	https://ui.adsabs.harvard.edu/abs/2020AJ....160..275S/abstract
TIC 279401253 b	0.448	-0.028	0.029	6.14	-0.42	0.39	TRUE	https://ui.adsabs.harvard.edu/abs/2023ApJ...946L..36B/abstract
TOI-1478 b	0.024	-0.017	0.032	0.851	-0.047	0.052	TRUE	https://ui.adsabs.harvard.edu/abs/2021AJ....161..194R/abstract
TOI-1670 c	0.09	-0.04	0.05	0.63	-0.08	0.09	TRUE	https://ui.adsabs.harvard.edu/abs/2022AJ....163..225T/abstract
TOI-1899 b	0.044	-0.027	0.029	0.67	-0.04	0.04	TRUE	https://ui.adsabs.harvard.edu/abs/2023AJ....166...90L/abstract
TOI-201 b	0.28	-0.09	0.06	0.42	-0.03	0.05	TRUE	https://ui.adsabs.harvard.edu/abs/2021AJ....161..235H/abstract
TOI-2145 b	0.208	-0.047	0.034	5.26	-0.37	0.38	TRUE	https://ui.adsabs.harvard.edu/abs/2023MNRAS.tmp..609R/abstract
TOI-2010 b	0.212	-0.021	0.022	1.286	-0.057	0.055	TRUE	https://ui.adsabs.harvard.edu/abs/2023AJ....166..239M/abstract
TOI-2180 b	0.3683	-0.0073	0.0073	2.755	-0.081	0.087	TRUE	https://ui.adsabs.harvard.edu/abs/2022AJ....163...61D/abstract
TOI-2202 b	0.042	-0.0075	0.0255	0.978	-0.0588	0.063	TRUE	https://ui.adsabs.harvard.edu/abs/2021AJ....162..283T/abstract
TOI-2338 b	0.676	-0.002	0.002	5.98	-0.2	0.21	TRUE	https://ui.adsabs.harvard.edu/abs/2023AJ....165..227B/abstract
TOI-2497 b	0.195	-0.04	0.043	4.82	-0.41	0.41	TRUE	https://ui.adsabs.harvard.edu/abs/2023MNRAS.tmp..609R/abstract
TOI-2525 c	0.157	-0.007	0.008	0.657	-0.032	0.031	TRUE	https://ui.adsabs.harvard.edu/abs/2023AJ....165..179T/abstract
TOI-2589 b	0.522	-0.006	0.006	3.5	-0.1	0.1	TRUE	https://ui.adsabs.harvard.edu/abs/2023AJ....165..227B/abstract
TOI-3362 b	0.72	-0.016	0.016	4	-0.4	0.4	TRUE	https://ui.adsabs.harvard.edu/abs/2023arXiv230903306E/abstract
TOI-4127 b	0.7471	-0.0086	0.0078	2.3	-0.11	0.11	TRUE	https://ui.adsabs.harvard.edu/abs/2023AJ....165..234G/abstract
TOI-4515 b	0.46	-0.007	0.007	2.026	-0.047	0.047	TRUE	https://ui.adsabs.harvard.edu/abs/2023arXiv231111903C/abstract
TOI-4562 b	0.76	-0.02	0.02	2.3	-0.47	0.48	TRUE	https://ui.adsabs.harvard.edu/abs/2023AJ....165..121H/abstract
TOI-4582 b	0.51	-0.05	0.05	0.53	-0.05	0.05	TRUE	https://ui.adsabs.harvard.edu/abs/2023AJ....165...44G/abstract
TOI-481 b	0.153	-0.007	0.006	1.53	-0.03	0.03	TRUE	https://ui.adsabs.harvard.edu/abs/2020AJ....160..235B/abstract
TOI-5153 b	0.091	-0.026	0.024	3.26	-0.17	0.18	TRUE	https://ui.adsabs.harvard.edu/abs/2022arXiv220703911U/abstract
TOI-5542 b	0.018	-0.013	0.026	1.32	-0.1	0.1	TRUE	https://ui.adsabs.harvard.edu/abs/2022A%26A...668A..29G/abstract
TOI-558 b	0.298	-0.02	0.022	3.61	-0.15	0.15	TRUE	https://ui.adsabs.harvard.edu/abs/2022AJ....163....9I/abstract
TOI-677 b	0.435	-0.024	0.024	1.236	-0.067	0.069	TRUE	https://ui.adsabs.harvard.edu/abs/2020AJ....159..145J/abstract
TIC 241249530 b	0.9412	-0.0009	0.0009	4.98	-0.18	0.16	TRUE	THISWORK
